# Supplementary material for: Dual STAT3/STAT5 inhibition as a novel treatment strategy in T-prolymphocytic leukemia
Source: Leukemia. 2025 Apr 15;39(6):1435–48. doi: 10.1038/s41375-025-02577-8 (PMC12133589; doi:10.1038/s41375-025-02577-8)
Supplement: Supplementary file 3 — Supplementary Table 2 [file 41375_2025_2577_MOESM3_ESM.xlsx]

## Sheet: Tabelle1
Supplementary Table 2: Patient characteristics of T-PLL cases included in ex-vivo experiments
Patient ID	Sex	Age	Phenotype	14q11 abnormality	MYC amplification	ATM del.	p53 del.	JAK/STAT mut.	Therapy-naïve	Relapsed	LD50 48h treatment with JPX-1244	RNA-seq 2022	Included in single compound screening of the JPX series	Included in Western Blots and RNA-seq with JPX-1244 treatment	Included in Combination Screening	comment
P01	M	76	CD4+CD8-	inv(14)	yes	no	n/a	STAT2	no		0.12	x	x	x
P02	F	73	CD4+CD8-	inv(14)	yes	no	no	no	no	x	0.37	x			x
P03	M	70	CD4-CD8+	no	yes	yes	no	STAT5B	no		0.59	x
P04	F	67	CD4+CD8-	inv(14)	yes	no	no	JAK3, STAT2	yes	x	0.37	x			x	sequential sample from the same patient upon relapse included in Fig. 2D: LD50 JPX-1244 now 0.81µM
P05	F	84	CD4+CD8-	inv(14)	yes	no	no	STAT5B	yes		0.55	x
P06	F	53	CD4+CD8-	TCL1 rearrangement*	yes	no	no	no	yes		0.39	x		x	x
P07	M	70	CD4+CD8-	TCL1 rearrangement*	n/a	yes	no	no	yes	x	0.32	x		x	x	sequential sample from the same patient upon relapse included in Fig. 2D: LD50 JPX-1244 now 0.50µM
P08	M	85	CD4+CD8-	n/a	yes	yes	n/a	STAT5B	yes		1.01	x			x
P09	F	83	CD4+CD8-	TCL1 rearrangement*	n/a	no	yes	STAT2	yes		0.87	x			x
P10	F	62	CD4+CD8+	n/a	n/a	no	n/a	no	yes		0.49	x
P11	F	64	CD4+CD8+	inv(14)	yes	no	no	no	yes		0.3	x		x	x
P12	F	88	CD4+CD8-	TCL1 rearrangement*	na	yes	no	JAK3	yes	x	0.64	x				sequential sample from the same patient upon relapse included in Fig. 2D: LD50 JPX-1244 now 0.93µM
P13	M	77	CD4+CD8-	inv(14)	yes	yes	na	JAK3	no		0.92	x			x
P14	M	80	CD4+CD8-	inv(14)	n/a	n/a	n/a	JAK3	no		0.8	x		x
P15	F	48	CD4+CD8+	inv(14)	no	yes	no	no	yes		0.15	x		x
P16	F	71	CD4-CD8-	TCL1 rearrangement*	yes	n/a	n/a	JAK1	no	x	1.28	x		x	x
P17	F	61	CD4+CD8-	n/a	no	no	no	STAT5B	yes		0.44	x
P18	F	57	CD4+CD8+	n/a	yes	yes	n/a	STAT2	yes		1.18	x			x
P19	M	59	CD4+CD8-	t(14;14)	n/a	yes	n/a	JAK3	yes		0.95	x		x	x
P20	M	78	CD4+CD8-	t(14;14)	yes	yes	no	STAT5B	yes		0.41	x			x
P21	F	77	CD4+CD8-	n/a	n/a	yes	n/a	STAT5B	yes		0.42	x		x	x
P22	F	80	CD4+CD8-	n/a	n/a	n/a	n/a	JAK3	yes	x	0.68	x				sequential sample from the same patient upon relapse included in Fig. 2D: LD50 JPX-1244 now 0.62µM
P23	M	78	CD4+CD8-	n/a	yes	yes	yes	no	yes		0.71	x
P24	M	66	CD4+CD8-	inv(14)	n/a	n/a	n/a	JAK2, STAT2	yes		0.62	x
P25	M	70	CD4+CD8+	inv(14)	yes	yes	no	no	yes		0.62	x
P26	M	74	CD4+CD8-	n/a	n/a	n/a	n/a	STAT5B	yes		1.17	x		x	x
P27	M	65	CD4+CD8-	inv(14)	yes	n/a	n/a	STAT5B	yes		0.57	x
P28	M	81	CD4+CD8-	n/a	n/a	n/a	n/a	no	yes		0.51	x
P29	F	62	CD4+CD8-	n/a	n/a	n/a	n/a	no	yes		0.62	x
P30	F	55	CD4+CD8+	TCL1 rearrangement*	n/a	yes	no	no	yes		1.01	x			x
P31	M	91	n/a	n/a	n/a	n/a	n/a	no	yes		0.4	x			x
P32	M	66	CD4-CD8+	inv(14)	yes	yes	no	JAK1, JAK3, STAT5B	yes		0.57	x
P33	M	67	CD4+CD8-	n/a	yes	no	no	STAT5B	no		0.58
P34	M	78	CD4-CD8-	inv(14)	yes	yes	no	STAT2	no	x	0.9					sequential sample from the same patient upon relapse included in Fig. 2D: LD50 JPX-1244 1.11µM
P35	M	55	CD4-CD8+	inv(14)	no	no	no	no	yes		0.85		x		x
P36	M	64	CD4+CD8-	TCL1 rearrangement*	yes	yes	no	no	yes		0.35			x	x
P37	F	69	n/a	n/a	n/a	n/a	n/a	n/a	no		1.46				x
P38	M	79	CD4+CD8-	n/a	n/a	yes	n/a	n/a	no	x	1.636
P39	M	58	CD4+CD8-	n/a	n/a	n/a	n/a	n/a	n/a	x	0.1813
P40	M	79	CD4+CD8-	inv(14)	yes	yes	no	n/a	no	x	0.7826
P41	M	58	CD4+CD8-	inv(14)	no	yes	no	n/a	no	x	0.5958
P42	M	66	CD4-CD8+	inv(14)	yes	no	no	n/a	no	x	0.9037
P43	M	64	CD4-CD8+	trisomie 14q32.13-q32.2	n/a	n/a	n/a	JAK2, STAT3	n/a		0.58		x
P44	F	74	CD4+CD8-	inv(14)	yes	yes	yes	STAT2	yes		n/t		x
P45	F	78	CD4+CD8-	t(14;14)	n/a	no	no	no	yes		0.24		x
P46	M	79	CD4+CD8-	t(14;14)	yes	no	yes	no	yes		n/t		x
P47	F	78	CD4+CD8-	inv(14)	n/a	no	no	n/a	yes		n/t		x
P48	M	48	CD4+CD8+	t(14;14)	yes	no	no	no	yes		n/t		x
P49	F	48	CD4+CD8+	n/a	yes	yes	n/a	n/a	yes		0.38		x
P50	M	86	CD4+CD8-	n/a	n/a	n/a	n/a	n/a	yes		1.49		x
P51	F	72	CD4+CD8-	n/a	n/a	no	no	no	yes		0.53		x
P52	F	76	CD4+CD8-	inv(14)	yes	yes	no	no	yes		n/t		x
P53	F	88	CD4+CD8-	t(14;14)	n/a	yes	no	n/a	yes		1.43		x
P54	F	77	CD4+CD8-	inv(14)	n/a	yes	yes	no	yes		n/t		x
P55	F	63	CD4+CD8-	inv(14)	yes	yes	no	JAK2	yes		0.78		x
P56	F	84	CD4+CD8-	n/a	n/a	n/a	n/a	n/a	yes		1.06		x
P57	M	79	CD4+CD8-	n/a	yes	no	no	n/a	no		n/t		x
P58	M	71	CD4+CD8-	n/a	yes	yes	no	no	no		0.41		x
M = male, F = female, del. = deletion, mut. = mutation, n/a = not available, n/t = not tested, *by FISH											"High-responder"
											"Low-responder"
