# Supplementary material for: Dual STAT3/STAT5 inhibition as a novel treatment strategy in T-prolymphocytic leukemia
Source: Leukemia. 2025 Apr 15;39(6):1435–48. doi: 10.1038/s41375-025-02577-8 (PMC12133589; doi:10.1038/s41375-025-02577-8)
Supplement: Supplementary file 4 — Supplementary Table 3 [file 41375_2025_2577_MOESM4_ESM.xlsx]

## Sheet: Tabelle1
Supplementary Table 3: RNA expression of genes encoding for proteins potentially regulating JAK/STAT signaling in T-PLL cases (n=32) compared to CD3+ T cells derived from healthy donors (n=6)
JAKs
gene	adj. p-value	fold-change	negative / positive regulator
JAK1	0.254718	-0.174567	positive
JAK2	0.000129154	1.12572	positive
JAK3	0.16716	-0.438785	positive
TYK2	1.80295e-08	-1.63587	positive
STATs
gene	adj. p-value	fold-change	negative / positive regulator
STAT1	0.00131416	1.29477	positive
STAT2	0.441091	0.206254	positive
STAT3	0.0026161	-0.79592	positive
STAT4	3.46461e-06	-1.73925	positive
STAT5A	0.000584114	-0.974393	positive
STAT5B	0.685271	-0.0778264	positive
STAT6	0.316384	-0.251775	positive
SOCS Family
gene	adj. p-value	fold-change	negative / positive regulator
SOCS1	0.111218	-0.7877	negative
SOCS2	0.0180866	1.11606	negative
SOCS3	0.711909	-0.228403	negative
PTP Family
gene	adj. p-value	fold-change	negative / positive regulator
DUSP1	0.299806	-0.670817	negative
DUSP2	9.02395e-06	-2.35543	negative
DUSP4	0.0070242	-2.98652	negative
DUSP5	0.000392407	-2.34573	negative
DUSP7	0.531409	0.226227	negative
DUSP8	2.9296e-05	-2.87353	negative
DUSP10	0.553028	-0.452454	negative
PTPN13	5.96563e-10	-3.31785	negative
PIAS Family
gene	adj. p-value	fold-change	negative / positive regulator
PIAS1	0.142748	-0.342011	negative
PIAS3	3.59352e-06	-1.57848	negative
Serin Phosphorylation of STATs
gene	adj. p-value	fold-change	negative / positive regulator
PRMT1	6.75474e-05	0.985017	positive
HDACs
gene	adj. p-value	fold-change	negative / positive regulator
HDAC3	0.41308	-0.146785	negative
HDAC4	0.589926	0.160928	negative
HDAC5	0.0014181	-0.885128	negative
HDAC6	8.74402e-08	-1.42912	negative
HDAC7	0.00988585	-1.09154	negative
HDAC9	0.0137989	1.41704	positive
HDAC10	9.2045e-05	-1.4588	negative
HDAC11	0.620307	-0.13582	negative
Receptors
gene	adj. p-value	fold-change	negative / positive regulator
IL4R	0.209022	-0.581072	positive
IL5RA	3.83049e-06	3.60252	positive
IL6R	0.000608335	1.52194	positive
IL7R	0.000649008	1.09926	positive
IL13RA1	8.09884e-12	4.22797	positive
LEPR	7.94685e-08	2.60603	positive
MPL	0.480325	0.348912	positive
CSF2RA	4.61464e-14	3.52441	positive
GHR	0.0797939	2.82763	positive
IFNAR1	0.224066	0.217919	positive
IFNGR2	0.000124993	1.53076	positive
others
gene	adj. p-value	fold-change	negative / positive regulator
NCOR2	0.000305213	-1.60203	negative
