# Supplementary material for: Dual STAT3/STAT5 inhibition as a novel treatment strategy in T-prolymphocytic leukemia
Source: Leukemia. 2025 Apr 15;39(6):1435–48. doi: 10.1038/s41375-025-02577-8 (PMC12133589; doi:10.1038/s41375-025-02577-8)
Supplement: Supplementary file 5 — Supplementary Table 4 [file 41375_2025_2577_MOESM5_ESM.xlsx]

## Sheet: Tabelle1
Supplementary Table 4: Concentrations of compounds included in the combination screening of JPX-1244 with selected partners in T-PLL cases (n=20) and healthy-donor derived controls (n=3)
compound	concentrations (nM)
JPX-1244	30 - 100 - 300 - 1000 - 3000 - 10000
Pralatrexate	1 - 3 - 10 - 30 - 100 - 300
Danusertib	10 - 30 - 60 - 100 - 300 - 1000
Elesclomol	3 - 10 - 30 - 100 - 300 - 1000
Venetoclax	1 - 3 - 10 - 30 - 100 - 300
NMS286937	10 - 30 - 100 - 300 - 1000 - 3000
Sirolimus	3 - 10 - 30 - 100 - 300 - 1000
Belinostat	10 - 30 - 100 - 300 - 1000 - 3000
BAY872243	3 - 10 - 40 - 100 - 300 - 1000
KRT232	10 - 100 - 300 - 1000 - 3000 - 10000
Panobinostat	1 - 3 - 6 - 10 - 30 - 100
Cladribine	1 - 10 - 30 - 100 - 300 - 1000
Bendamustine	100 - 300 - 1000 - 3000 - 10000 - 30000
Ruxolitinib	10 - 30 - 100 - 300 - 1000 - 3000
Trametinib	0.03 - 0.3 - 3 - 10 - 30 - 300
Idarubicin	1 - 10 - 30 - 100 - 300 - 1000
Dinaciclib	1 - 3 - 5 - 7 - 10 - 30
Gemcitabine	3 - 10 - 30 - 100 - 300 - 1000
Azacytidine	100 - 300 - 1000 - 3000 - 10000 - 30000
Cobimetinib	3 - 10 - 40 - 100 - 300 - 1000
